# Supplementary material for: Synapses do not facilitate prion-like transfer of alpha-synuclein: a quantitative study in reconstructed unidirectional neural networks
Source: Cell Mol Life Sci. 2023 Sep 9;80(10):284. doi: 10.1007/s00018-023-04915-4 (PMC10492778; doi:10.1007/s00018-023-04915-4)
Supplement: Supplementary file 7 — Antibodies used in this study. (XLSX 9 KB) [file 18_2023_4915_MOESM7_ESM.xlsx]

## Sheet: Feuil1
Target	Clone or name	Isotype	Producer	Catalog number	Concentration used
aSyn phosphorylated on Serine 129	EP1536Y	Rabbit monoclonal	Abcam	ab51253	1/1000
aSyn	C-20 (discontinued)	Rabbit polyclonal	Santa Cruz	sc-7011-R	1/1000
MAP2	HM-2	Mouse IgG1	Sigma	M4403	1/500
TUJ1	SDL.3D10	Mouse IgG2b	Sigma	T5076	1/1000
Bassoon	SAP7F407	Mouse IgG2a	Abcam	ab82958	1/1000
